# Supplementary material for: Polyamine Metabolism under Different Light Regimes in Wheat
Source: Int J Mol Sci. 2021 Oct 29;22(21):11717. doi: 10.3390/ijms222111717 (PMC8583935; doi:10.3390/ijms222111717)
Supplement: Supplementary file 1 [file ijms-22-11717-s001.zip]

Archive with 4 entries (4 files):
- Supplementary Figure S1.tif
- Supplementary Table S1.tif
- Supplementary Table S2.pdf
- Supplementary Table S3.pdf
